# Supplementary material for: Distinct fragmentation patterns of circulating viral cell-free DNA in 83,552 non-invasive prenatal testing samples
Source: Extracell Vesicles Circ Nucl Acids. 2021 Sep 30;2(3):228–37. doi: 10.20517/evcna.2021.13 (PMC11648490; doi:10.20517/evcna.2021.13)
Supplement: Supplementary file 1 [file evcna-2-3-228-SupplementaryMaterial.xlsx]

## Sheet: 1-refseq viruses grouping
Reference accession	Name	Groupname
NC_001829.1	Adeno-associated virus - 4, complete genome	Adeno-associated virus
NC_001401.2	Adeno-associated virus - 2, complete genome	Adeno-associated virus
NC_001729.1	Adeno-associated virus - 3, complete genome	Adeno-associated virus
NC_002077.1	Adeno-associated virus - 1, complete genome	Adeno-associated virus
NC_001454.1	Human adenovirus F, complete genome	Adenovirus
NC_006879.1	Simian adenovirus 1, complete genome	Adenovirus
NC_001405.1	Human adenovirus C, complete genome	Adenovirus
NC_001460.1	Human adenovirus A, complete genome	Adenovirus
NC_011202.1	Human adenovirus B2, complete genome	Adenovirus
NC_010956.1	Human adenovirus D, complete genome	Adenovirus
NC_003266.2	Human adenovirus E, complete genome	Adenovirus
AC_000011.1	Simian adenovirus 25, complete genome	Adenovirus
AC_000006.1	Human adenovirus D, complete genome	Adenovirus
AC_000005.1	Human mastadenovirus A, complete genome	Adenovirus
AC_000008.1	Human adenovirus 5, complete genome	Adenovirus
NC_011203.1	Human adenovirus B1, complete genome	Adenovirus
AC_000017.1	Human adenovirus type 1, complete genome	Adenovirus
NC_012959.1	Human adenovirus 54, complete genome	Adenovirus
AC_000010.1	Simian adenovirus 21, complete genome	Adenovirus
AC_000007.1	Human adenovirus 2, complete genome	Adenovirus
AC_000019.1	Human adenovirus type 35, complete genome	Adenovirus
AC_000018.1	Human adenovirus type 7, complete genome	Adenovirus
NC_012564.1	Human bocavirus 3, complete genome	Bocaparvovirus
NC_012042.1	Human bocavirus 2c PK isolate PK-5510, complete genome	Bocaparvovirus
NC_007455.1	Primate bocaparvovirus 1 isolate st2, complete genome	Bocaparvovirus
NC_012729.2	Human bocavirus 4 NI strain HBoV4-NI-385, complete genome	Bocaparvovirus
NC_022089.1	Parvovirus NIH-CQV putative 15-kDa protein, putative replication associated protein (rep), and putative capsid protein (cap) genes, complete cds	Bufavirus
NC_024888.1	Bufavirus-3 genes for NS1, putative VP1, hypothetical protein, VP2, complete cds, strain: BTN-63	Bufavirus
NC_021568.1	Human cyclovirus VS5700009, complete genome	Cyclovirus
NC_039215.1	Cyclovirus VN isolate hcf2, complete genome	Cyclovirus
NC_032682.2	Indian encephalitis associated cyclovirus isolate IECSF08, complete genome	Cyclovirus
NC_038412.1	Cyclovirus PK5510, complete genome	Cyclovirus
NC_036877.1	Cyclovirus PK5006, complete genome	Cyclovirus
NC_038413.1	Cyclovirus PK5222, complete genome	Cyclovirus
NC_038414.1	Cyclovirus TN25, complete genome	Cyclovirus
NC_038415.1	Cyclovirus PK5034, complete genome	Cyclovirus
NC_038416.1	Cyclovirus NG12, complete genome	Cyclovirus
NC_038417.1	Cyclovirus NG14, complete genome	Cyclovirus
NC_038418.1	Cyclovirus SL-108277, complete genome	Cyclovirus
NC_035474.1	Human feces smacovirus 3 isolate P21, complete genome	Feces-Smaco
NC_039070.1	Human feces smacovirus 2 strain SmaCV2, complete genome	Feces-Smaco
NC_024691.1	MSSI2.225 virus complete sequence	Gemycircularvirus
NC_026161.1	Sewage-associated gemycircularvirus-5 isolate BS3963, complete sequence	Gemycircularvirus
NC_026818.1	Gemycircularvirus SL1, complete genome	Gemycircularvirus
NC_026817.1	Human genital-associated circular DNA virus-1 isolate 349, complete genome	Gemycircularvirus
NC_030447.1	Gemycircularvirus HV-GcV1, complete genome	Gemycircularvirus
NC_030448.1	Gemycircularvirus HV-GcV2, complete genome	Gemycircularvirus
NC_038496.1	Gemycircularvirus C1c capsid protein (Cap) gene, complete cds	Gemycircularvirus
NC_038497.1	Human gemycircularvirus GeTz1, complete genome	Gemycircularvirus
NC_026169.1	Sewage-associated gemycircularvirus-10a isolate BS3980, complete sequence	Gemycircularvirus
NC_028459.1	Human associated gemyvongvirus 1 isolate DB1, complete genome	Gemycircularvirus
NC_001427.1	Chicken anemia virus, complete genome	Gyrovirus
NC_017091.1	Gyrovirus GyV3, complete genome	Gyrovirus
NC_018401.1	Gyrovirus 4, complete genome	Gyrovirus
NC_022789.1	Gyrovirus Tu789, complete genome	Gyrovirus
NC_022788.1	Gyrovirus Tu243, complete genome	Gyrovirus
NC_003977.2	Hepatitis B virus (strain ayw) genome	Hepatitis B
NC_001806.2	Human herpesvirus 1 strain 17, complete genome	Herpesvirus 1/2
NC_001798.2	Human herpesvirus 2 strain HG52, complete genome	Herpesvirus 1/2
NC_001348.1	Human herpesvirus 3, complete genome	Herpesvirus 3
NC_009334.1	Human herpesvirus 4, complete genome	Herpesvirus 4
NC_007605.1	Human gammaherpesvirus 4, complete genome	Herpesvirus 4
NC_006273.2	Human herpesvirus 5 strain Merlin, complete genome	Herpesvirus 5
NC_000898.1	Human herpesvirus 6B, complete genome	Herpesvirus 6 A/B
NC_001664.4	Human betaherpesvirus 6A, variant A DNA, complete virion genome, isolate U1102	Herpesvirus 6 A/B
NC_001716.2	Human herpesvirus 7, complete genome	Herpesvirus 7
NC_009333.1	Human herpesvirus 8 strain GK18, complete genome	Herpesvirus 8
NC_013035.1	Human papillomavirus 116, complete genome	Papillomavirus
NC_014185.1	Human papillomavirus type 121, complete genome	Papillomavirus
NC_014469.1	Gammapapillomavirus HPV127, complete genome	Papillomavirus
NC_014952.1	Human papillomavirus type 128, complete genome	Papillomavirus
NC_014953.1	Human papillomavirus type 129, complete genome	Papillomavirus
NC_014954.1	Human papillomavirus type 131, complete genome	Papillomavirus
NC_014955.1	Human papillomavirus type 132, complete genome	Papillomavirus
NC_014956.1	Human papillomavirus type 134, complete genome	Papillomavirus
NC_001690.1	Human papillomavirus type 48, complete genome	Papillomavirus
NC_001693.1	Human papillomavirus type 60, complete genome	Papillomavirus
NC_001691.1	Human papillomavirus type 50, complete genome	Papillomavirus
NC_004500.1	Human papillomavirus type 92, complete genome	Papillomavirus
NC_004104.1	Human papillomavirus type 90, complete genome	Papillomavirus
NC_001595.1	Human papillomavirus type 7 genomic DNA	Papillomavirus
NC_001694.1	Human papillomavirus - 61, complete genome	Papillomavirus
NC_001676.1	Human papillomavirus 54, complete genome	Papillomavirus
NC_001354.1	Human papillomavirus type 41, complete genome	Papillomavirus
NC_001458.1	Human papillomavirus type 63, complete genome	Papillomavirus
NC_005134.2	Human papillomavirus type 96, complete genome	Papillomavirus
NC_001356.1	Human papillomavirus - 1, complete genome	Papillomavirus
NC_001457.1	Human papillomavirus type 4, complete genome	Papillomavirus
NC_001576.1	Human papillomavirus type 10 genomic DNA	Papillomavirus
NC_001526.4	Human papillomavirus type 16, complete genome	Papillomavirus
NC_001357.1	Human papillomavirus - 18, complete genome	Papillomavirus
NC_001583.1	Human papillomavirus type 26, complete genome	Papillomavirus
NC_001586.1	Human papillomavirus type 32, complete genome	Papillomavirus
NC_001587.1	Human papillomavirus type 34, complete genome	Papillomavirus
NC_001593.1	Human papillomavirus type 53, complete genome	Papillomavirus
NC_001352.1	Human papillomavirus - 2, complete genome	Papillomavirus
NC_010329.1	Human papillomavirus type 88, complete genome	Papillomavirus
NC_012485.1	Human papillomavirus type 109, complete genome	Papillomavirus
NC_001355.1	Human papillomavirus type 6b, complete genome	Papillomavirus
NC_001591.1	Human papillomavirus type 49, complete genome	Papillomavirus
NC_001596.1	Human papillomavirus type 9, complete genome	Papillomavirus
NC_001531.1	Human papillomoavirus type 5, complete genome	Papillomavirus
NC_008188.1	Human papillomavirus type 103, complete genome	Papillomavirus
NC_012486.1	Human papillomavirus type 112, complete genome	Papillomavirus
NC_016157.1	Human papillomavirus type 126, complete genome	Papillomavirus
NC_017993.1	Human papillomavirus type 135, complete genome	Papillomavirus
NC_017994.1	Human papillomavirus type 136, complete genome	Papillomavirus
NC_017995.1	Human papillomavirus type 137, complete genome	Papillomavirus
NC_017996.1	Human papillomavirus type 140, complete genome	Papillomavirus
NC_017997.1	Human papillomavirus type 144, complete genome	Papillomavirus
NC_027779.1	Human papillomavirus isolate SE379, complete genome	Papillomavirus
NC_021483.1	Human papillomavirus type 154 isolate PV77, complete genome	Papillomavirus
NC_022892.1	Human papillomavirus type 167 isolate KC10, complete genome	Papillomavirus
NC_023891.1	Human papillomavirus type 178, complete genome	Papillomavirus
NC_019023.1	Human papillomavirus type 166 isolate KC9, complete genome	Papillomavirus
NC_022095.1	Human papillomavirus type 179 complete genome, isolate SIBX16	Papillomavirus
NC_026946.1	Human papillomavirus KC5, complete genome	Papillomavirus
NC_027528.1	Human papillomavirus type 201 isolate HPV201, complete genome	Papillomavirus
NC_028125.1	Human papillomavirus type 163 isolate KC3, complete genome	Papillomavirus
NC_033781.1	Human papillomavirus type 156 isolate GC01, complete genome	Papillomavirus
NC_034616.1	Human papillomavirus type 85 isolate 114B, complete genome	Papillomavirus
NC_039089.1	Human papillomavirus type 71 DNA, complete genome	Papillomavirus
NC_038524.1	Human papillomavirus type 175 isolate SE87, complete genome	Papillomavirus
NC_038525.1	Human papillomavirus type 204 isolate A342, complete genome	Papillomavirus
NC_038523.1	Human papillomavirus type 172, complete genome	Papillomavirus
NC_038889.1	Human papillomavirus type 30 genomic DNA	Papillomavirus
NC_038914.1	Human papillomavirus type 184 complete genome, isolate SIBX17	Papillomavirus
NC_039086.1	Human papillomavirus type 187 isolate ACS447, complete genome	Papillomavirus
NC_040619.1	Gammapapillomavirus sp. isolate Gamma_LCOSOc196, complete genome	Papillomavirus
NC_040688.1	Gammapapillomavirus sp. isolate Gamma_w11C51, complete genome	Papillomavirus
NC_038522.1	Human papillomavirus type 161 isolate KC1, complete genome	Papillomavirus
NC_008189.1	Human papillomavirus type 101, complete genome	Papillomavirus
NC_012213.1	Human papillomavirus type 108, complete genome	Papillomavirus
NC_040803.1	Gammapapillomavirus sp. isolate Gamma_w23c08c, complete genome	Papillomavirus
NC_040804.1	Gammapapillomavirus sp. isolate Gamma_w27c157c, complete genome	Papillomavirus
NC_040550.1	Gammapapillomavirus sp. isolate Gamma_w34c04a, complete genome	Papillomavirus
NC_040620.1	Gammapapillomavirus sp. isolate GammaDyskD_w07c34d, complete genome	Papillomavirus
NC_040691.1	Gammapapillomavirus sp. isolate Gammai915_ga2c70, complete genome	Papillomavirus
NC_040805.1	Gammapapillomavirus sp. isolate GammaiCH2_EV03c434, complete genome	Papillomavirus
NC_040806.1	Gammapapillomavirus sp. isolate Gamma_w27c03a, complete genome	Papillomavirus
NC_000883.2	Human parvovirus B19, complete genome	Parvovirus B19
NC_004295.1	Human erythrovirus V9, complete genome	Parvovirus B19
NC_014361.1	Trichodysplasia spinulosa-associated polyomavirus, complete genome	Polyomavirus
NC_014407.1	Human polyomavirus 7, complete genome	Polyomavirus
NC_014406.1	Human polyomavirus 6, complete genome	Polyomavirus
NC_015150.1	Human polyomavirus 9, complete genome	Polyomavirus
NC_001699.1	JC polyomavirus, complete genome	Polyomavirus
NC_009539.1	WU Polyomavirus, complete genome	Polyomavirus
NC_010277.2	Merkel cell polyomavirus isolate R17b, complete genome	Polyomavirus
NC_018102.1	MW polyomavirus, complete genome	Polyomavirus
NC_020106.1	STL polyomavirus strain MA138, complete genome	Polyomavirus
NC_024118.1	New Jersey polyomavirus-2013 isolate NJ-PyV-2013, complete genome	Polyomavirus
NC_001538.1	BK polyomavirus, complete genome	Polyomavirus
NC_001669.1	Simian virus 40 complete genome	Polyomavirus
NC_034253.1	LI polyomavirus isolate LIPyV, complete genome	Polyomavirus
NC_009238.1	KI polyomavirus Stockholm 60, complete genome	Polyomavirus
NC_001792.2	Porcine circovirus 1, complete genome	Porcine Circo
NC_005148.1	Porcine circovirus 2, complete genome	Porcine Circo
NC_013804.1	Pseudocowpox virus, complete genome	Poxvirus
NC_003391.1	Camelpox virus, complete genome	Poxvirus
NC_003663.2	Cowpox virus, complete genome	Poxvirus
NC_004105.1	Ectromelia virus, complete genome	Poxvirus
NC_001731.1	Molluscum contagiosum virus subtype 1, complete genome	Poxvirus
NC_005337.1	Bovine papular stomatitis virus, complete genome	Poxvirus
NC_005336.1	Orf virus, complete genome	Poxvirus
NC_003494.1	Infectious spleen and kidney necrosis virus, complete genome	Poxvirus
NC_003310.1	Monkeypox virus Zaire-96-I-16, complete genome	Poxvirus
NC_001611.1	Variola virus, complete genome	Poxvirus
NC_006998.1	Vaccinia virus, complete genome	Poxvirus
NC_002642.1	Yaba-like disease virus, complete genome	Poxvirus
NC_035469.1	NY_014 poxvirus strain 2013, complete genome	Poxvirus
NC_007018.1	Human parvovirus 4 G1, complete genome	Protoparvovirus
NC_039050.1	Cutavirus strain BR-337 NS1, putative VP1, hypothetical protein, VP2, and hypothetical protein genes, complete cds	Protoparvovirus
NC_026252.1	Human smacovirus 1 isolate France/12/2008/3454, complete genome	Smaco
NC_039063.1	Human associated huchismacovirus 3 isolate France/1/2009/3664, complete genome	Smaco
NC_039061.1	Human associated huchismacovirus 1 isolate Oregon/6/2011/GottageGrove/5A1, complete genome	Smaco
NC_039062.1	Human associated huchismacovirus 2 isolate France/8/2008/2444, complete genome	Smaco
NC_014068.1	Torque teno mini virus 8, complete genome	Torque-Teno virus
NC_014074.1	Torque teno virus 27, complete genome	Torque-Teno virus
NC_014076.1	Torque teno virus 10, complete genome	Torque-Teno virus
NC_014080.1	Torque teno virus 7, complete genome	Torque-Teno virus
NC_014081.1	Torque teno virus 3, complete genome	Torque-Teno virus
NC_014083.1	Torque teno virus 25, complete genome	Torque-Teno virus
NC_014086.1	Torque teno mini virus 2, complete genome	Torque-Teno virus
NC_014088.1	Torque teno mini virus 3, complete genome	Torque-Teno virus
NC_014089.1	Torque teno mini virus 5, complete genome	Torque-Teno virus
NC_014093.1	Torque teno midi virus 2, complete genome	Torque-Teno virus
NC_014094.1	Torque teno virus 6, complete genome	Torque-Teno virus
NC_014095.1	Torque teno mini virus 6, complete genome	Torque-Teno virus
NC_014097.1	Torque teno mini virus 1, complete genome	Torque-Teno virus
NC_002076.2	Torque teno virus 1, complete genome	Torque-Teno virus
NC_009225.1	Torque teno midi virus 1, complete genome	Torque-Teno virus
NC_007013.1	Small anellovirus 1, complete genome	Torque-Teno virus
NC_015783.1	Torque teno virus, complete genome	Torque-Teno virus
NC_020498.1	TTV-like mini virus isolate TTMV_LY1, complete genome	Torque-Teno virus
NC_025727.1	Torque teno mini virus ALH8, complete genome	Torque-Teno virus
NC_025726.1	Torque teno mini virus ALA22, complete genome	Torque-Teno virus
NC_030297.1	Torque teno mini virus 18 isolate 222, complete genome	Torque-Teno virus
NC_038337.1	Torque teno virus 9 clone BM1C-18 ORF2 (ORF2) gene, complete cds; and nonfunctional ORF1 (ORF1) gene, complete sequence	Torque-Teno virus
NC_038345.1	Torque teno mini virus 10 isolate LIL-y1 ORF2, ORF1, ORF3, and ORF4 genes, complete cds	Torque-Teno virus
NC_038346.1	Torque teno mini virus 11 isolate LIL-y2 ORF2, ORF1, and ORF3 genes, complete cds	Torque-Teno virus
NC_038347.1	Torque teno mini virus 12 isolate LIL-y3 ORF2, ORF1, ORF3, and ORF4 genes, complete cds	Torque-Teno virus
NC_038350.1	Torque teno midi virus 3 isolate 2PoSMA ORF2 and ORF1 genes, complete cds	Torque-Teno virus
NC_038351.1	Torque teno midi virus 4 isolate 6PoSMA ORF2, ORF1, and ORF3 genes, complete cds	Torque-Teno virus
NC_038352.1	Torque teno midi virus 5 DNA, complete genome, isolate: MDJHem2	Torque-Teno virus
NC_038353.1	Torque teno midi virus 6 DNA, complete genome, isolate: MDJHem3-1	Torque-Teno virus
NC_038354.1	Torque teno midi virus 7 DNA, complete genome, isolate: MDJHem3-2	Torque-Teno virus
NC_038355.1	Torque teno midi virus 8 DNA, complete genome, isolate: MDJN1	Torque-Teno virus
NC_038356.1	Torque teno midi virus 9 DNA, complete genome, isolate: MDJN2	Torque-Teno virus
NC_038357.1	Torque teno midi virus 10 DNA, complete genome, isolate: MDJN14	Torque-Teno virus
NC_038358.1	Torque teno midi virus 11 DNA, complete genome, isolate: MDJN47	Torque-Teno virus
NC_038359.1	Torque teno midi virus 12 DNA, complete genome, isolate: MDJN51	Torque-Teno virus
NC_038360.1	Torque teno midi virus 13 DNA, complete genome, isolate: MDJN69	Torque-Teno virus
NC_038361.1	Torque teno midi virus 14 DNA, complete genome, isolate: MDJN97	Torque-Teno virus
NC_007014.1	Small anellovirus 2, complete genome	Torque-Teno virus
NC_023888.1	Circo-like virus-Brazil hs1, complete genome
NC_040306.1	Human feces pecovirus strain PeCV-NI, complete genome
NC_001486.1	Heron hepatitis B virus, complete genome
NC_024694.1	Human circovirus VS6600022, complete genome
NC_035211.1	Human fecal virus Jorvi4, complete genome
NC_035213.1	Human fecal virus Jorvi3, complete genome
NC_035212.1	Human fecal virus Jorvi2, complete genome
NC_023874.2	Human associated cyclovirus 10 strain 7078A, complete genome
NC_038392.1	Human stool-associated circular virus NG13, complete genome

## Sheet: 2-viruses (abundant paired)
Virus	Genome size in bp (largest in reference group)	Number of positive samples	Prevalence (% positive samples)	Paired viral fragments	Median fragment length over all fragments	Median fragments per positive sample	Mean fragments per positive sample	Min fragments per positive sample	Max fragments per positive sample
Herpesvirus 3 (VZV)	124884	28	0.000335121	106	64	2	3.78571	1	32
Herpesvirus 1/2 (HSV)	154675	223	0.002669	300	62	1	1.34529	1	13
Adeno-associated virus (AAV)	4767	17	0.000203466	322	56	1	18.9412	1	296
Bocaparvovirus	5299	46	0.000550555	323	89	1	7.02174	1	130
Polyomavirus	5387	447	0.00534996	535	131	1	1.19687	1	18
Papillomavirus (HPV)	8033	220	0.00263309	599	121	1	2.72273	1	116
Herpesvirus 4 (EBV)	172764	684	0.00818652	974	125	1	1.42398	1	72
Torque Teno virus (TTV)	3852	344	0.0041172	1325	130	1	3.85174	1	262
Adenovirus	36519	158	0.00189104	2012	58	1	12.7342	1	498
Hepatitis B virus (HBV)	3182	7	8.37802e-05	2111	142	150	301.571	1	928
Herpesvirus 5 (CMV)	235646	1007	0.0120524	3232	91	1	3.20953	1	192
Herpesvirus 7 (HHV7)	153080	9804	0.11734	11802	95	1	1.20379	1	11
Parvovirus B19 (B19V)	5596	76	0.000909613	12911	89	1	169.882	1	5247
Herpesvirus 6 A/B (HHV6)	162114	1147	0.013728	103021	167	12	89.8178	1	1363
